# Supplementary material for: Valorization of an Old Variety of Triticum aestivum: A Study of Its Suitability for Breadmaking Focusing on Sensory and Nutritional Quality
Source: Foods. 2023 Mar 22;12(6):1351. doi: 10.3390/foods12061351 (PMC10048056; doi:10.3390/foods12061351)
Supplement: Supplementary file 1 [file foods-12-01351-s001.zip]

Archive with 1 entries (1 files):
- foods-2272180-supplementary.pdf
